# Supplementary material for: Establishment of oral squamous cell carcinoma cell line and magnetic bead-based isolation and characterization of its CD90/CD44 subpopulations
Source: Oncotarget. 2017 Aug 3;8(39):66254–69. doi: 10.18632/oncotarget.19914 (PMC5630409; doi:10.18632/oncotarget.19914)
Supplement: Supplementary file 2 [file oncotarget-08-66254-s002.xlsx]

## Sheet: ANOVA gene expression
	EGFR				EGF				MMP2				MT2A				VEGFA				NFkB				MT1A				FLT1				FOS				BECN1				SOX2				JUN				HIF1A
Subpopulation	estimate	p	-95.00%	+95.00%	estimate	p	-95.00%	+95.00%	estimate	p	-95.00%	+95.00%	estimate	p	-95.00%	+95.00%	estimate	p	-95.00%	+95.00%	estimate	p	-95.00%	+95.00%	estimate	p	-95.00%	+95.00%	estimate	p	-95.00%	+95.00%	estimate	p	-95.00%	+95.00%	estimate	p	-95.00%	+95.00%	estimate	p	-95.00%	+95.00%	estimate	p	-95.00%	+95.00%	estimate
Differences between subpopulations
CD44+/CD90− vs. CD44+/CD90+	1.5966	0.372214	0.500206	5.09614	2.97935	0.666872	0.0095115	933.245	1.90528	0.23953	0.582053	6.23668	0.873573	0.860495	0.151354	5.04202	2.38667	0.175905	0.60873	9.35752	1.42405	0.531775	0.399512	5.07599	0.604997	0.456856	0.133774	2.73612	0.558644	0.279018	0.172804	1.80599	1.61328	0.356062	0.51356	5.06793	1.04247	0.921364	0.398747	2.72538	1.41912	0.486279	0.460135	4.37678	1.14472	0.787345	0.366025	3.58007	1.28343
CD44+/CD90− vs. CD44−/CD90−	1.10957	0.838273	0.347623	3.54161	4.30198	0.567196	0.0137339	1347.54	0.949342	0.920343	0.290019	3.10755	1.65864	0.516834	0.287373	9.57321	1.33793	0.629837	0.341244	5.24567	1.26576	0.674276	0.355103	4.51176	2.04911	0.298023	0.453089	9.2672	0.179867	0.0105865	0.0556378	0.581475	1.93187	0.215915	0.614977	6.06874	0.907519	0.818122	0.347129	2.37258	3.605	0.0309847	1.16888	11.1183	1.36131	0.542744	0.435279	4.25744	0.962594
CD44+/CD90− vs. CD44−/CD90+	0.99654	0.994563	0.312211	3.18083	12.9063	0.327588	0.0412029	4042.72	0.815072	0.695642	0.249001	2.66804	1.24401	0.776899	0.215535	7.1801	1.07923	0.898729	0.275261	4.23137	1.06437	0.910865	0.298605	3.79392	1.69937	0.433463	0.375756	7.68547	0.144586	0.00591947	0.0447245	0.467419	0.82932	0.710528	0.263999	2.6052	0.712025	0.430919	0.272352	1.86149	6.23332	0.00635875	2.02109	19.2244	1.04247	0.933684	0.333328	3.26026	0.752623
CD44+/CD90+ vs. CD44+/CD90−	0.624165	0.368888	0.195548	1.99226	4.3319	0.565401	0.0138295	1356.91	0.427798	0.134252	0.13069	1.40034	1.42405	0.647995	0.246729	8.21923	0.45219	0.211946	0.115333	1.77292	0.747425	0.60489	0.209687	2.66418	2.80889	0.149627	0.621087	12.7033	0.258816	0.0295976	0.0800592	0.836704	0.514057	0.211638	0.163641	1.61485	0.68302	0.379455	0.261257	1.78566	4.39237	0.0171531	1.42418	13.5467	0.91067	0.851641	0.291186	2.84807	0.586417
CD44+/CD90+ vs. CD44−/CD90+	0.694959	0.482569	0.217727	2.21822	1.44393	0.884117	0.0046097	452.292	0.49827	0.207388	0.152219	1.63102	1.89868	0.415759	0.328963	10.9587	0.560583	0.349854	0.142979	2.1979	0.888843	0.832732	0.249361	3.16826	3.38698	0.0975323	0.748911	15.3178	0.32197	0.0563117	0.0995945	1.04087	1.19748	0.72069	0.381196	3.76173	0.870551	0.743035	0.332988	2.27593	2.5403	0.0911766	0.823665	7.83466	1.18921	0.729916	0.380248	3.71919	0.750019
CD44−/CD90+ vs. CD44−/CD90−	1.11342	0.832978	0.34883	3.5539	0.333325	0.664914	0.00106413	104.41	1.16473	0.769905	0.35582	3.81261	1.3333	0.709527	0.231005	7.69544	1.23971	0.72098	0.316192	4.86057	1.18921	0.756575	0.333628	4.2389	1.20581	0.777833	0.266622	5.45332	1.24401	0.67319	0.384808	4.02166	2.32947	0.124151	0.741544	7.31773	1.27456	0.569349	0.487524	3.33216	0.578344	0.288042	0.187522	1.7837	1.30586	0.597195	0.417548	4.08401	1.27899
Differences between co-cultured cells mutually
CD44+/CD90− co-cultured with CD44+/CD90− medium vs. CD44+/CD90− co-cultured with CD44+/CD90+ medium	1.41421	0.502937	0.443066	4.514	92.0917	0.105068	0.294	28846.6	1.6358	0.35911	0.49973	5.3546	0.852635	0.835859	0.147726	4.92118	1.99308	0.2715	0.508343	7.81435	2.21146	0.183317	0.620417	7.8827	2.54912	0.186007	0.563648	11.5285	2.00694	0.203135	0.620804	6.48807	1.6529	0.333737	0.526171	5.19238	1.74715	0.212135	0.668289	4.56766	5.29636	0.00999406	1.71729	16.3347	0.895025	0.824672	0.286184	2.79915	2.5403
CD44+/CD90− co-cultured with CD44+/CD90− medium vs. CD44+/CD90− co-cultured with CD44−/CD90+ medium	1.09429	0.859541	0.342837	3.49285	97.3426	0.101605	0.310763	30491.3	1.30134	0.615641	0.397554	4.25978	1.1487	0.856965	0.199022	6.62997	1.74715	0.366363	0.445616	6.8501	1.26576	0.674276	0.355103	4.51176	0.939523	0.92487	0.207742	4.24903	1.51572	0.429645	0.468854	4.90003	1.12896	0.809334	0.359385	3.5465	1.05336	0.901814	0.402914	2.75386	0.949342	0.91615	0.307814	2.92791	0.732043	0.538345	0.23407	2.28943	1.64148
CD44+/CD90− co-cultured with CD44+/CD90+ medium vs. CD44+/CD90− co-cultured with CD44−/CD90+ medium	0.773782	0.617432	0.242422	2.46982	1.05702	0.982434	0.0033745	331.097	0.795536	0.662115	0.243033	2.60409	1.34723	0.69964	0.233419	7.77587	0.876606	0.826215	0.223582	3.43694	0.572362	0.333754	0.160574	2.04017	0.368567	0.161792	0.0814956	1.66686	0.755236	0.589239	0.233616	2.44154	0.68302	0.456798	0.217427	2.14562	0.602904	0.253183	0.230613	1.57621	0.179244	0.00863487	0.0581181	0.552815	0.817902	0.689262	0.261524	2.55795	0.646176
CD44+/CD90− co-cultured with CD44+/CD90− medium vs. fresh medium	1.45397	0.470615	0.455523	4.6409	33.8246	0.19066	0.107984	10595.1	1.75321	0.299834	0.535598	5.73892	0.843816	0.825359	0.146198	4.87028	1.44894	0.54144	0.369558	5.68093	1.51572	0.464416	0.425229	5.40273	1.50525	0.542048	0.332832	6.80754	5.15153	0.0130555	1.59351	16.6539	0.250868	0.0244553	0.0798593	0.78807	1.83401	0.179246	0.701514	4.79475	1.88557	0.224724	0.611375	5.81537	0.798298	0.654565	0.255255	2.49664	2.37019
[truncated: 59 more columns]
