# Supplementary material for: Establishment of oral squamous cell carcinoma cell line and magnetic bead-based isolation and characterization of its CD90/CD44 subpopulations
Source: Oncotarget. 2017 Aug 3;8(39):66254–69. doi: 10.18632/oncotarget.19914 (PMC5630409; doi:10.18632/oncotarget.19914)
Supplement: Supplementary file 3 [file oncotarget-08-66254-s003.xlsx]

## Sheet: Functional enrichments StringDB
Comparison of CD 44+ vs CD44- treatment
Biological Process (GO)
	#pathway ID	pathway description	observed gene count	false discovery rate	matching proteins in your network (IDs)	matching proteins in your network (labels)
	GO.0002548	monocyte chemotaxis	3	0.00119	ENSP00000225831,ENSP00000258743,ENSP00000282397	CCL2,FLT1,IL6
	GO.0097529	myeloid leukocyte migration	4	0.00119	ENSP00000225831,ENSP00000258743,ENSP00000282397,ENSP00000361125	CCL2,FLT1,IL6,VEGFA
	GO.0030595	leukocyte chemotaxis	4	0.00201	ENSP00000225831,ENSP00000258743,ENSP00000282397,ENSP00000361125	CCL2,FLT1,IL6,VEGFA
	GO.0050678	regulation of epithelial cell proliferation	5	0.00201	ENSP00000225831,ENSP00000258743,ENSP00000275493,ENSP00000323588,ENSP00000361125	CCL2,EGFR,IL6,SOX2,VEGFA
	GO.0030335	positive regulation of cell migration	5	0.00294	ENSP00000225831,ENSP00000258743,ENSP00000275493,ENSP00000282397,ENSP00000361125	CCL2,EGFR,FLT1,IL6,VEGFA
	GO.0050679	positive regulation of epithelial cell proliferation	4	0.00294	ENSP00000225831,ENSP00000258743,ENSP00000275493,ENSP00000361125	CCL2,EGFR,IL6,VEGFA
	GO.0051781	positive regulation of cell division	4	0.00294	ENSP00000265171,ENSP00000301633,ENSP00000361125,ENSP00000463999	AURKB,BIRC5,EGF,VEGFA
	GO.1903829	positive regulation of cellular protein localization	5	0.00294	ENSP00000225831,ENSP00000258743,ENSP00000265171,ENSP00000275493,ENSP00000361125	CCL2,EGF,EGFR,IL6,VEGFA
	GO.0001714	endodermal cell fate specification	2	0.00453	ENSP00000229307,ENSP00000323588	NANOG,SOX2
	GO.0043410	positive regulation of MAPK cascade	5	0.00453	ENSP00000258743,ENSP00000275493,ENSP00000282397,ENSP00000323588,ENSP00000361125	EGFR,FLT1,IL6,SOX2,VEGFA
	GO.0042981	regulation of apoptotic process	7	0.00584	ENSP00000225831,ENSP00000258743,ENSP00000275493,ENSP00000301633,ENSP00000323588,ENSP00000361125,ENSP00000463999	AURKB,BIRC5,CCL2,EGFR,IL6,SOX2,VEGFA
	GO.0043281	regulation of cysteine-type endopeptidase activity involved in apoptotic process	4	0.00584	ENSP00000258743,ENSP00000301633,ENSP00000323588,ENSP00000361125	BIRC5,IL6,SOX2,VEGFA
	GO.0043406	positive regulation of MAP kinase activity	4	0.00584	ENSP00000265171,ENSP00000275493,ENSP00000282397,ENSP00000361125	EGF,EGFR,FLT1,VEGFA
	GO.0045765	regulation of angiogenesis	4	0.00584	ENSP00000225831,ENSP00000258743,ENSP00000282397,ENSP00000361125	CCL2,FLT1,IL6,VEGFA
	GO.0050730	regulation of peptidyl-tyrosine phosphorylation	4	0.00584	ENSP00000258743,ENSP00000265171,ENSP00000275493,ENSP00000361125	EGF,EGFR,IL6,VEGFA
	GO.0090316	positive regulation of intracellular protein transport	4	0.00757	ENSP00000225831,ENSP00000258743,ENSP00000265171,ENSP00000275493	CCL2,EGF,EGFR,IL6
	GO.0002690	positive regulation of leukocyte chemotaxis	3	0.0085	ENSP00000225831,ENSP00000258743,ENSP00000361125	CCL2,IL6,VEGFA
	GO.0048646	anatomical structure formation involved in morphogenesis	6	0.0085	ENSP00000225831,ENSP00000229307,ENSP00000265171,ENSP00000282397,ENSP00000323588,ENSP00000361125	CCL2,EGF,FLT1,NANOG,SOX2,VEGFA
	GO.0035413	positive regulation of catenin import into nucleus	2	0.00897	ENSP00000265171,ENSP00000275493	EGF,EGFR
	GO.0001711	endodermal cell fate commitment	2	0.00999	ENSP00000229307,ENSP00000323588	NANOG,SOX2
	GO.0006935	chemotaxis	5	0.00999	ENSP00000225831,ENSP00000258743,ENSP00000275493,ENSP00000282397,ENSP00000361125	CCL2,EGFR,FLT1,IL6,VEGFA
	GO.0022402	cell cycle process	6	0.00999	ENSP00000275493,ENSP00000301633,ENSP00000316121,ENSP00000323588,ENSP00000357643,ENSP00000463999	AURKB,BIRC5,CDCA8,EGFR,MKI67,SOX2
	GO.0042307	positive regulation of protein import into nucleus	3	0.00999	ENSP00000258743,ENSP00000265171,ENSP00000275493	EGF,EGFR,IL6
	GO.0043154	negative regulation of cysteine-type endopeptidase activity involved in apoptotic process	3	0.00999	ENSP00000258743,ENSP00000301633,ENSP00000361125	BIRC5,IL6,VEGFA
	GO.0097306	cellular response to alcohol	3	0.00999	ENSP00000225831,ENSP00000258743,ENSP00000275493	CCL2,EGFR,IL6
	GO.1903533	regulation of protein targeting	4	0.00999	ENSP00000225831,ENSP00000258743,ENSP00000265171,ENSP00000275493	CCL2,EGF,EGFR,IL6
	GO.0001525	angiogenesis	4	0.0104	ENSP00000225831,ENSP00000265171,ENSP00000282397,ENSP00000361125	CCL2,EGF,FLT1,VEGFA
	GO.0009628	response to abiotic stimulus	6	0.0104	ENSP00000225831,ENSP00000258743,ENSP00000275493,ENSP00000357643,ENSP00000361125,ENSP00000463999	AURKB,CCL2,EGFR,IL6,MKI67,VEGFA
	GO.0043200	response to amino acid	3	0.0106	ENSP00000225831,ENSP00000258743,ENSP00000275493	CCL2,EGFR,IL6
	GO.0045787	positive regulation of cell cycle	4	0.0108	ENSP00000265171,ENSP00000275493,ENSP00000301633,ENSP00000463999	AURKB,BIRC5,EGF,EGFR
	GO.0070848	response to growth factor	5	0.0108	ENSP00000265171,ENSP00000275493,ENSP00000282397,ENSP00000323588,ENSP00000361125	EGF,EGFR,FLT1,SOX2,VEGFA
	GO.0038084	vascular endothelial growth factor signaling pathway	2	0.0109	ENSP00000282397,ENSP00000361125	FLT1,VEGFA
	GO.0007169	transmembrane receptor protein tyrosine kinase signaling pathway	5	0.0126	ENSP00000225831,ENSP00000265171,ENSP00000275493,ENSP00000282397,ENSP00000361125	CCL2,EGF,EGFR,FLT1,VEGFA
	GO.0030949	positive regulation of vascular endothelial growth factor receptor signaling pathway	2	0.0126	ENSP00000282397,ENSP00000361125	FLT1,VEGFA
	GO.0045785	positive regulation of cell adhesion	4	0.0126	ENSP00000225831,ENSP00000258743,ENSP00000323588,ENSP00000361125	CCL2,IL6,SOX2,VEGFA
	GO.0048010	vascular endothelial growth factor receptor signaling pathway	3	0.0126	ENSP00000225831,ENSP00000282397,ENSP00000361125	CCL2,FLT1,VEGFA
	GO.0016043	cellular component organization	10	0.0144	ENSP00000225831,ENSP00000258743,ENSP00000265171,ENSP00000275493,ENSP00000301633,ENSP00000316121,ENSP00000323588,ENSP00000357643,ENSP00000361125,ENSP00000463999	AURKB,BIRC5,CCL2,CDCA8,EGF,EGFR,IL6,MKI67,SOX2,VEGFA
	GO.0051336	regulation of hydrolase activity	6	0.0148	ENSP00000258743,ENSP00000275493,ENSP00000282397,ENSP00000301633,ENSP00000323588,ENSP00000361125	BIRC5,EGFR,FLT1,IL6,SOX2,VEGFA
	GO.0016477	cell migration	5	0.0157	ENSP00000225831,ENSP00000258743,ENSP00000275493,ENSP00000282397,ENSP00000361125	CCL2,EGFR,FLT1,IL6,VEGFA
	GO.0030162	regulation of proteolysis	5	0.0157	ENSP00000258743,ENSP00000265171,ENSP00000301633,ENSP00000323588,ENSP00000361125	BIRC5,EGF,IL6,SOX2,VEGFA
	GO.0060749	mammary gland alveolus development	2	0.0157	ENSP00000265171,ENSP00000361125	EGF,VEGFA
	GO.0061377	mammary gland lobule development	2	0.0157	ENSP00000265171,ENSP00000361125	EGF,VEGFA
	GO.0008360	regulation of cell shape	3	0.0159	ENSP00000225831,ENSP00000258743,ENSP00000361125	CCL2,IL6,VEGFA
	GO.0048514	blood vessel morphogenesis	4	0.0159	ENSP00000225831,ENSP00000265171,ENSP00000282397,ENSP00000361125	CCL2,EGF,FLT1,VEGFA
	GO.0071354	cellular response to interleukin-6	2	0.0159	ENSP00000225831,ENSP00000258743	CCL2,IL6
	GO.0090307	mitotic spindle assembly	2	0.0159	ENSP00000301633,ENSP00000463999	AURKB,BIRC5
	GO.0006468	protein phosphorylation	5	0.0166	ENSP00000225831,ENSP00000275493,ENSP00000282397,ENSP00000301633,ENSP00000463999	AURKB,BIRC5,CCL2,EGFR,FLT1
	GO.0007049	cell cycle	6	0.0166	ENSP00000275493,ENSP00000301633,ENSP00000316121,ENSP00000323588,ENSP00000357643,ENSP00000463999	AURKB,BIRC5,CDCA8,EGFR,MKI67,SOX2
	GO.0008284	positive regulation of cell proliferation	5	0.0166	ENSP00000225831,ENSP00000258743,ENSP00000282397,ENSP00000301633,ENSP00000361125	BIRC5,CCL2,FLT1,IL6,VEGFA
	GO.0010558	negative regulation of macromolecule biosynthetic process	6	0.0166	ENSP00000229307,ENSP00000258743,ENSP00000301633,ENSP00000323588,ENSP00000361125,ENSP00000463999	AURKB,BIRC5,IL6,NANOG,SOX2,VEGFA
	GO.0070374	positive regulation of ERK1 and ERK2 cascade	3	0.0166	ENSP00000258743,ENSP00000275493,ENSP00000361125	EGFR,IL6,VEGFA
	GO.0071383	cellular response to steroid hormone stimulus	3	0.0167	ENSP00000225831,ENSP00000258743,ENSP00000275493	CCL2,EGFR,IL6
	GO.0071549	cellular response to dexamethasone stimulus	2	0.0168	ENSP00000225831,ENSP00000258743	CCL2,IL6
	GO.0031099	regeneration	3	0.017	ENSP00000225831,ENSP00000323588,ENSP00000357643	CCL2,MKI67,SOX2
	GO.0048732	gland development	4	0.017	ENSP00000258743,ENSP00000265171,ENSP00000275493,ENSP00000361125	EGF,EGFR,IL6,VEGFA
	GO.0051674	localization of cell	5	0.017	ENSP00000225831,ENSP00000258743,ENSP00000275493,ENSP00000282397,ENSP00000361125	CCL2,EGFR,FLT1,IL6,VEGFA
	GO.0043066	negative regulation of apoptotic process	5	0.0175	ENSP00000225831,ENSP00000275493,ENSP00000301633,ENSP00000361125,ENSP00000463999	AURKB,BIRC5,CCL2,EGFR,VEGFA
	GO.0048523	negative regulation of cellular process	9	0.0175	ENSP00000225831,ENSP00000229307,ENSP00000258743,ENSP00000265171,ENSP00000275493,ENSP00000301633,ENSP00000323588,ENSP00000361125,ENSP00000463999	AURKB,BIRC5,CCL2,EGF,EGFR,IL6,NANOG,SOX2,VEGFA
	GO.0051641	cellular localization	7	0.0175	ENSP00000258743,ENSP00000265171,ENSP00000275493,ENSP00000301633,ENSP00000316121,ENSP00000361125,ENSP00000463999	AURKB,BIRC5,CDCA8,EGF,EGFR,IL6,VEGFA
	GO.0009408	response to heat	3	0.0181	ENSP00000225831,ENSP00000258743,ENSP00000357643	CCL2,IL6,MKI67
	GO.0000280	nuclear division	4	0.0184	ENSP00000301633,ENSP00000316121,ENSP00000357643,ENSP00000463999	AURKB,BIRC5,CDCA8,MKI67
	GO.0018108	peptidyl-tyrosine phosphorylation	3	0.0184	ENSP00000265171,ENSP00000275493,ENSP00000282397	EGF,EGFR,FLT1
	GO.0023056	positive regulation of signaling	6	0.0184	ENSP00000225831,ENSP00000258743,ENSP00000275493,ENSP00000282397,ENSP00000323588,ENSP00000361125	CCL2,EGFR,FLT1,IL6,SOX2,VEGFA
	GO.0050731	positive regulation of peptidyl-tyrosine phosphorylation	3	0.0184	ENSP00000258743,ENSP00000265171,ENSP00000361125	EGF,IL6,VEGFA
	GO.0051050	positive regulation of transport	5	0.0184	ENSP00000225831,ENSP00000258743,ENSP00000265171,ENSP00000275493,ENSP00000361125	CCL2,EGF,EGFR,IL6,VEGFA
	GO.0002009	morphogenesis of an epithelium	4	0.0187	ENSP00000258743,ENSP00000265171,ENSP00000275493,ENSP00000361125	EGF,EGFR,IL6,VEGFA
	GO.0035924	cellular response to vascular endothelial growth factor stimulus	2	0.019	ENSP00000282397,ENSP00000361125	FLT1,VEGFA
	GO.0042127	regulation of cell proliferation	6	0.019	ENSP00000225831,ENSP00000258743,ENSP00000282397,ENSP00000301633,ENSP00000323588,ENSP00000361125	BIRC5,CCL2,FLT1,IL6,SOX2,VEGFA
	GO.0090279	regulation of calcium ion import	2	0.019	ENSP00000225831,ENSP00000265171	CCL2,EGF
	GO.0001568	blood vessel development	4	0.0196	ENSP00000225831,ENSP00000265171,ENSP00000282397,ENSP00000361125	CCL2,EGF,FLT1,VEGFA
	GO.0007435	salivary gland morphogenesis	2	0.0196	ENSP00000258743,ENSP00000275493	EGFR,IL6
	GO.0010605	negative regulation of macromolecule metabolic process	7	0.0196	ENSP00000229307,ENSP00000258743,ENSP00000275493,ENSP00000301633,ENSP00000323588,ENSP00000361125,ENSP00000463999	AURKB,BIRC5,EGFR,IL6,NANOG,SOX2,VEGFA
	GO.0010574	regulation of vascular endothelial growth factor production	2	0.0213	ENSP00000225831,ENSP00000258743	CCL2,IL6
	GO.2000026	regulation of multicellular organismal development	6	0.0214	ENSP00000225831,ENSP00000258743,ENSP00000265171,ENSP00000282397,ENSP00000323588,ENSP00000361125	CCL2,EGF,FLT1,IL6,SOX2,VEGFA
	GO.0001944	vasculature development	4	0.0216	ENSP00000225831,ENSP00000265171,ENSP00000282397,ENSP00000361125	CCL2,EGF,FLT1,VEGFA
	GO.0061138	morphogenesis of a branching epithelium	3	0.0217	ENSP00000258743,ENSP00000265171,ENSP00000361125	EGF,IL6,VEGFA
	GO.0007431	salivary gland development	2	0.0221	ENSP00000258743,ENSP00000275493	EGFR,IL6
	GO.0051726	regulation of cell cycle	5	0.0227	ENSP00000265171,ENSP00000275493,ENSP00000301633,ENSP00000323588,ENSP00000463999	AURKB,BIRC5,EGF,EGFR,SOX2
	GO.0009790	embryo development	5	0.0228	ENSP00000229307,ENSP00000275493,ENSP00000282397,ENSP00000323588,ENSP00000361125	EGFR,FLT1,NANOG,SOX2,VEGFA
	GO.0010647	positive regulation of cell communication	6	0.0228	ENSP00000225831,ENSP00000258743,ENSP00000275493,ENSP00000282397,ENSP00000323588,ENSP00000361125	CCL2,EGFR,FLT1,IL6,SOX2,VEGFA
	GO.0032965	regulation of collagen biosynthetic process	2	0.0228	ENSP00000225831,ENSP00000258743	CCL2,IL6
	GO.0048519	negative regulation of biological process	9	0.0228	ENSP00000229307,ENSP00000258743,ENSP00000265171,ENSP00000275493,ENSP00000290705,ENSP00000301633,ENSP00000323588,ENSP00000361125,ENSP00000463999	AURKB,BIRC5,EGF,EGFR,IL6,MT1A,NANOG,SOX2,VEGFA
	GO.0050896	response to stimulus	11	0.0235	ENSP00000225831,ENSP00000258743,ENSP00000265171,ENSP00000275493,ENSP00000282397,ENSP00000290705,ENSP00000301633,ENSP00000316121,ENSP00000357643,ENSP00000361125,ENSP00000463999	AURKB,BIRC5,CCL2,CDCA8,EGF,EGFR,FLT1,IL6,MKI67,MT1A,VEGFA
	GO.0007059	chromosome segregation	3	0.0236	ENSP00000301633,ENSP00000316121,ENSP00000463999	AURKB,BIRC5,CDCA8
	GO.0044344	cellular response to fibroblast growth factor stimulus	3	0.0236	ENSP00000225831,ENSP00000265171,ENSP00000275493	CCL2,EGF,EGFR
	GO.0010557	positive regulation of macromolecule biosynthetic process	6	0.0244	ENSP00000225831,ENSP00000229307,ENSP00000258743,ENSP00000265171,ENSP00000275493,ENSP00000361125	CCL2,EGF,EGFR,IL6,NANOG,VEGFA
	GO.0046777	protein autophosphorylation	3	0.0246	ENSP00000275493,ENSP00000282397,ENSP00000463999	AURKB,EGFR,FLT1
	GO.0045429	positive regulation of nitric oxide biosynthetic process	2	0.0247	ENSP00000258743,ENSP00000275493	EGFR,IL6
	GO.0048522	positive regulation of cellular process	9	0.0247	ENSP00000225831,ENSP00000229307,ENSP00000258743,ENSP00000265171,ENSP00000275493,ENSP00000282397,ENSP00000301633,ENSP00000361125,ENSP00000463999	AURKB,BIRC5,CCL2,EGF,EGFR,FLT1,IL6,NANOG,VEGFA
	GO.0000165	MAPK cascade	3	0.0259	ENSP00000225831,ENSP00000265171,ENSP00000275493	CCL2,EGF,EGFR
	GO.0022409	positive regulation of cell-cell adhesion	3	0.0262	ENSP00000225831,ENSP00000258743,ENSP00000323588	CCL2,IL6,SOX2
	GO.0010033	response to organic substance	7	0.0288	ENSP00000225831,ENSP00000258743,ENSP00000265171,ENSP00000282397,ENSP00000323588,ENSP00000357643,ENSP00000361125	CCL2,EGF,FLT1,IL6,MKI67,SOX2,VEGFA
	GO.0031577	spindle checkpoint	2	0.0288	ENSP00000301633,ENSP00000463999	AURKB,BIRC5
	GO.0035987	endodermal cell differentiation	2	0.0288	ENSP00000229307,ENSP00000323588	NANOG,SOX2
	GO.0042059	negative regulation of epidermal growth factor receptor signaling pathway	2	0.0324	ENSP00000265171,ENSP00000275493	EGF,EGFR
	GO.2000179	positive regulation of neural precursor cell proliferation	2	0.0329	ENSP00000265171,ENSP00000361125	EGF,VEGFA
	GO.0035272	exocrine system development	2	0.0334	ENSP00000258743,ENSP00000275493	EGFR,IL6
	GO.0045840	positive regulation of mitotic nuclear division	2	0.0334	ENSP00000265171,ENSP00000301633	BIRC5,EGF
	GO.0051094	positive regulation of developmental process	5	0.0341	ENSP00000258743,ENSP00000265171,ENSP00000282397,ENSP00000323588,ENSP00000361125	EGF,FLT1,IL6,SOX2,VEGFA
	GO.0007165	signal transduction	9	0.0342	ENSP00000225831,ENSP00000258743,ENSP00000265171,ENSP00000275493,ENSP00000282397,ENSP00000301633,ENSP00000316121,ENSP00000361125,ENSP00000463999	AURKB,BIRC5,CCL2,CDCA8,EGF,EGFR,FLT1,IL6,VEGFA
	GO.0045165	cell fate commitment	3	0.0347	ENSP00000229307,ENSP00000258743,ENSP00000323588	IL6,NANOG,SOX2
	GO.0046677	response to antibiotic	2	0.0347	ENSP00000225831,ENSP00000258743	CCL2,IL6
	GO.0051303	establishment of chromosome localization	2	0.0347	ENSP00000301633,ENSP00000316121	BIRC5,CDCA8
	GO.0051716	cellular response to stimulus	10	0.0347	ENSP00000225831,ENSP00000258743,ENSP00000265171,ENSP00000282397,ENSP00000290705,ENSP00000301633,ENSP00000316121,ENSP00000357643,ENSP00000361125,ENSP00000463999	AURKB,BIRC5,CCL2,CDCA8,EGF,FLT1,IL6,MKI67,MT1A,VEGFA
	GO.0030168	platelet activation	3	0.0349	ENSP00000258743,ENSP00000265171,ENSP00000361125	EGF,IL6,VEGFA
	GO.0030334	regulation of cell migration	4	0.0352	ENSP00000258743,ENSP00000275493,ENSP00000282397,ENSP00000361125	EGFR,FLT1,IL6,VEGFA
	GO.2000273	positive regulation of receptor activity	2	0.0352	ENSP00000265171,ENSP00000361125	EGF,VEGFA
	GO.1903507	negative regulation of nucleic acid-templated transcription	5	0.0361	ENSP00000229307,ENSP00000301633,ENSP00000323588,ENSP00000361125,ENSP00000463999	AURKB,BIRC5,NANOG,SOX2,VEGFA
	GO.0035556	intracellular signal transduction	6	0.0366	ENSP00000225831,ENSP00000265171,ENSP00000275493,ENSP00000301633,ENSP00000316121,ENSP00000463999	AURKB,BIRC5,CCL2,CDCA8,EGF,EGFR
	GO.0090068	positive regulation of cell cycle process	3	0.0375	ENSP00000265171,ENSP00000301633,ENSP00000463999	AURKB,BIRC5,EGF
	GO.0071621	granulocyte chemotaxis	2	0.0382	ENSP00000225831,ENSP00000361125	CCL2,VEGFA
	GO.0065009	regulation of molecular function	7	0.0384	ENSP00000258743,ENSP00000275493,ENSP00000282397,ENSP00000301633,ENSP00000323588,ENSP00000361125,ENSP00000463999	AURKB,BIRC5,EGFR,FLT1,IL6,SOX2,VEGFA
	GO.0001706	endoderm formation	2	0.0391	ENSP00000229307,ENSP00000323588	NANOG,SOX2
	GO.0023051	regulation of signaling	7	0.0392	ENSP00000225831,ENSP00000258743,ENSP00000275493,ENSP00000282397,ENSP00000301633,ENSP00000323588,ENSP00000361125	BIRC5,CCL2,EGFR,FLT1,IL6,SOX2,VEGFA
	GO.0071363	cellular response to growth factor stimulus	4	0.0397	ENSP00000265171,ENSP00000275493,ENSP00000282397,ENSP00000361125	EGF,EGFR,FLT1,VEGFA
	GO.0071347	cellular response to interleukin-1	2	0.0398	ENSP00000225831,ENSP00000258743	CCL2,IL6
	GO.0007259	JAK-STAT cascade	2	0.0403	ENSP00000225831,ENSP00000265171	CCL2,EGF
	GO.0042221	response to chemical	8	0.0412	ENSP00000225831,ENSP00000258743,ENSP00000265171,ENSP00000282397,ENSP00000290705,ENSP00000323588,ENSP00000357643,ENSP00000361125	CCL2,EGF,FLT1,IL6,MKI67,MT1A,SOX2,VEGFA
	GO.0048584	positive regulation of response to stimulus	6	0.0412	ENSP00000225831,ENSP00000258743,ENSP00000275493,ENSP00000282397,ENSP00000323588,ENSP00000361125	CCL2,EGFR,FLT1,IL6,SOX2,VEGFA
	GO.0010556	regulation of macromolecule biosynthetic process	8	0.0416	ENSP00000225831,ENSP00000229307,ENSP00000258743,ENSP00000265171,ENSP00000275493,ENSP00000301633,ENSP00000361125,ENSP00000463999	AURKB,BIRC5,CCL2,EGF,EGFR,IL6,NANOG,VEGFA
	GO.0008283	cell proliferation	4	0.0457	ENSP00000229307,ENSP00000258743,ENSP00000275493,ENSP00000357643	EGFR,IL6,MKI67,NANOG
	GO.0044700	single organism signaling	9	0.0457	ENSP00000225831,ENSP00000258743,ENSP00000265171,ENSP00000275493,ENSP00000282397,ENSP00000301633,ENSP00000316121,ENSP00000361125,ENSP00000463999	AURKB,BIRC5,CCL2,CDCA8,EGF,EGFR,FLT1,IL6,VEGFA
	GO.0051960	regulation of nervous system development	4	0.0458	ENSP00000258743,ENSP00000265171,ENSP00000323588,ENSP00000361125	EGF,IL6,SOX2,VEGFA
	GO.0045859	regulation of protein kinase activity	4	0.0475	ENSP00000258743,ENSP00000275493,ENSP00000282397,ENSP00000361125	EGFR,FLT1,IL6,VEGFA
	GO.0042060	wound healing	4	0.0481	ENSP00000258743,ENSP00000265171,ENSP00000323588,ENSP00000361125	EGF,IL6,SOX2,VEGFA
	GO.0002376	immune system process	6	0.0484	ENSP00000225831,ENSP00000258743,ENSP00000265171,ENSP00000275493,ENSP00000282397,ENSP00000361125	CCL2,EGF,EGFR,FLT1,IL6,VEGFA
	GO.0010646	regulation of cell communication	7	0.0484	ENSP00000225831,ENSP00000258743,ENSP00000275493,ENSP00000282397,ENSP00000301633,ENSP00000323588,ENSP00000361125	BIRC5,CCL2,EGFR,FLT1,IL6,SOX2,VEGFA
Cellular Component (GO)
	#pathway ID	pathway description	observed gene count	false discovery rate	matching proteins in your network (IDs)	matching proteins in your network (labels)
	GO.0032133	chromosome passenger complex	3	4.17e-06	ENSP00000301633,ENSP00000316121,ENSP00000463999	AURKB,BIRC5,CDCA8
	GO.0000775	chromosome, centromeric region	4	0.00285	ENSP00000301633,ENSP00000316121,ENSP00000357643,ENSP00000463999	AURKB,BIRC5,CDCA8,MKI67
	GO.0031983	vesicle lumen	3	0.0128	ENSP00000265171,ENSP00000275493,ENSP00000361125	EGF,EGFR,VEGFA
	GO.0010369	chromocenter	2	0.0138	ENSP00000316121,ENSP00000463999	AURKB,CDCA8
	GO.0005615	extracellular space	6	0.0213	ENSP00000225831,ENSP00000258743,ENSP00000265171,ENSP00000275493,ENSP00000282397,ENSP00000361125	CCL2,EGF,EGFR,FLT1,IL6,VEGFA
	GO.0030496	midbody	3	0.0213	ENSP00000301633,ENSP00000316121,ENSP00000463999	AURKB,BIRC5,CDCA8
	GO.0000793	condensed chromosome	3	0.0412	ENSP00000301633,ENSP00000357643,ENSP00000463999	AURKB,BIRC5,MKI67
	GO.0043233	organelle lumen	9	0.0412	ENSP00000229307,ENSP00000265171,ENSP00000275493,ENSP00000301633,ENSP00000316121,ENSP00000323588,ENSP00000357643,ENSP00000361125,ENSP00000463999	AURKB,BIRC5,CDCA8,EGF,EGFR,MKI67,NANOG,SOX2,VEGFA
	GO.0005876	spindle microtubule	2	0.0479	ENSP00000301633,ENSP00000463999	AURKB,BIRC5
	GO.0098687	chromosomal region	3	0.0479	ENSP00000301633,ENSP00000357643,ENSP00000463999	AURKB,BIRC5,MKI67
KEGG Pathways
	#pathway ID	pathway description	observed gene count	false discovery rate	matching proteins in your network (IDs)	matching proteins in your network (labels)
	4060	Cytokine-cytokine receptor interaction	6	1.57e-06	ENSP00000225831,ENSP00000258743,ENSP00000265171,ENSP00000275493,ENSP00000282397,ENSP00000361125	CCL2,EGF,EGFR,FLT1,IL6,VEGFA
	4066	HIF-1 signaling pathway	5	1.57e-06	ENSP00000258743,ENSP00000265171,ENSP00000275493,ENSP00000282397,ENSP00000361125	EGF,EGFR,FLT1,IL6,VEGFA
	5323	Rheumatoid arthritis	4	2.57e-05	ENSP00000225831,ENSP00000258743,ENSP00000282397,ENSP00000361125	CCL2,FLT1,IL6,VEGFA
	4151	PI3K-Akt signaling pathway	5	9.84e-05	ENSP00000258743,ENSP00000265171,ENSP00000275493,ENSP00000282397,ENSP00000361125	EGF,EGFR,FLT1,IL6,VEGFA
	5200	Pathways in cancer	5	9.84e-05	ENSP00000258743,ENSP00000265171,ENSP00000275493,ENSP00000301633,ENSP00000361125	BIRC5,EGF,EGFR,IL6,VEGFA
	5219	Bladder cancer	3	9.84e-05	ENSP00000265171,ENSP00000275493,ENSP00000361125	EGF,EGFR,VEGFA
	4015	Rap1 signaling pathway	4	0.000286	ENSP00000265171,ENSP00000275493,ENSP00000282397,ENSP00000361125	EGF,EGFR,FLT1,VEGFA
	4510	Focal adhesion	4	0.000286	ENSP00000265171,ENSP00000275493,ENSP00000282397,ENSP00000361125	EGF,EGFR,FLT1,VEGFA
	5212	Pancreatic cancer	3	0.000286	ENSP00000265171,ENSP00000275493,ENSP00000361125	EGF,EGFR,VEGFA
	4014	Ras signaling pathway	4	0.000337	ENSP00000265171,ENSP00000275493,ENSP00000282397,ENSP00000361125	EGF,EGFR,FLT1,VEGFA
	4068	FoxO signaling pathway	3	0.00178	ENSP00000258743,ENSP00000265171,ENSP00000275493	EGF,EGFR,IL6
	4144	Endocytosis	3	0.00657	ENSP00000265171,ENSP00000275493,ENSP00000282397	EGF,EGFR,FLT1
	5205	Proteoglycans in cancer	3	0.00879	ENSP00000229307,ENSP00000275493,ENSP00000361125	EGFR,NANOG,VEGFA
	5144	Malaria	2	0.00907	ENSP00000225831,ENSP00000258743	CCL2,IL6
	5213	Endometrial cancer	2	0.01	ENSP00000265171,ENSP00000275493	EGF,EGFR
	5223	Non-small cell lung cancer	2	0.0109	ENSP00000265171,ENSP00000275493	EGF,EGFR
	4621	NOD-like receptor signaling pathway	2	0.0111	ENSP00000225831,ENSP00000258743	CCL2,IL6
	5214	Glioma	2	0.0124	ENSP00000265171,ENSP00000275493	EGF,EGFR
	5218	Melanoma	2	0.015	ENSP00000265171,ENSP00000275493	EGF,EGFR
	4012	ErbB signaling pathway	2	0.0196	ENSP00000265171,ENSP00000275493	EGF,EGFR
	4540	Gap junction	2	0.0196	ENSP00000265171,ENSP00000275493	EGF,EGFR
	5215	Prostate cancer	2	0.0196	ENSP00000265171,ENSP00000275493	EGF,EGFR
	5142	Chagas disease (American trypanosomiasis)	2	0.0239	ENSP00000225831,ENSP00000258743	CCL2,IL6
	4668	TNF signaling pathway	2	0.0278	ENSP00000225831,ENSP00000258743	CCL2,IL6
	5160	Hepatitis C	2	0.0386	ENSP00000265171,ENSP00000275493	EGF,EGFR
	5161	Hepatitis B	2	0.0436	ENSP00000258743,ENSP00000301633	BIRC5,IL6
	5206	MicroRNAs in cancer	2	0.0444	ENSP00000275493,ENSP00000361125	EGFR,VEGFA
	4390	Hippo signaling pathway	2	0.0446	ENSP00000301633,ENSP00000323588	BIRC5,SOX2
Comparison of indirect co-treatment: CD44+/CD90− co-cultured with CD44+/CD90+ medium vs. CD44+/CD90− co-cultured with CD44−/CD90+ medium
Biological Process (GO)
	#pathway ID	pathway description	observed gene count	false discovery rate	matching proteins in your network (IDs)	matching proteins in your network (labels)
	GO.0002384	hepatic immune response	2	0.00297	ENSP00000258743,ENSP00000357470	IL6,IL6R
	GO.0000280	nuclear division	5	0.00441	ENSP00000301633,ENSP00000316121,ENSP00000357643,ENSP00000378699,ENSP00000463999	AURKB,BIRC5,CDCA8,CDK1,MKI67
	GO.0001714	endodermal cell fate specification	2	0.00741	ENSP00000229307,ENSP00000323588	NANOG,SOX2
	GO.0070102	interleukin-6-mediated signaling pathway	2	0.0124	ENSP00000258743,ENSP00000357470	IL6,IL6R
	GO.0010558	negative regulation of macromolecule biosynthetic process	6	0.0133	ENSP00000229307,ENSP00000258743,ENSP00000301633,ENSP00000323588,ENSP00000357470,ENSP00000463999	AURKB,BIRC5,IL6,IL6R,NANOG,SOX2
	GO.0032966	negative regulation of collagen biosynthetic process	2	0.0133	ENSP00000258743,ENSP00000357470	IL6,IL6R
	GO.0034501	protein localization to kinetochore	2	0.0133	ENSP00000378699,ENSP00000463999	AURKB,CDK1
	GO.0001711	endodermal cell fate commitment	2	0.0139	ENSP00000229307,ENSP00000323588	NANOG,SOX2
	GO.0007067	mitotic nuclear division	4	0.0139	ENSP00000301633,ENSP00000316121,ENSP00000378699,ENSP00000463999	AURKB,BIRC5,CDCA8,CDK1
	GO.0043410	positive regulation of MAPK cascade	4	0.0243	ENSP00000258743,ENSP00000323588,ENSP00000357470,ENSP00000378699	CDK1,IL6,IL6R,SOX2
	GO.0002548	monocyte chemotaxis	2	0.0251	ENSP00000258743,ENSP00000357470	IL6,IL6R
	GO.0002446	neutrophil mediated immunity	2	0.0295	ENSP00000258743,ENSP00000357470	IL6,IL6R
	GO.0071354	cellular response to interleukin-6	2	0.0295	ENSP00000258743,ENSP00000357470	IL6,IL6R
	GO.0090307	mitotic spindle assembly	2	0.0295	ENSP00000301633,ENSP00000463999	AURKB,BIRC5
	GO.0051301	cell division	4	0.0299	ENSP00000301633,ENSP00000316121,ENSP00000378699,ENSP00000463999	AURKB,BIRC5,CDCA8,CDK1
	GO.0022402	cell cycle process	5	0.0304	ENSP00000301633,ENSP00000316121,ENSP00000323588,ENSP00000357643,ENSP00000463999	AURKB,BIRC5,CDCA8,MKI67,SOX2
	GO.0007059	chromosome segregation	3	0.0421	ENSP00000301633,ENSP00000316121,ENSP00000463999	AURKB,BIRC5,CDCA8
	GO.0042517	positive regulation of tyrosine phosphorylation of Stat3 protein	2	0.0471	ENSP00000258743,ENSP00000357470	IL6,IL6R
	GO.0050829	defense response to Gram-negative bacterium	2	0.0471	ENSP00000258743,ENSP00000357470	IL6,IL6R
	GO.0043281	regulation of cysteine-type endopeptidase activity involved in apoptotic process	3	0.0473	ENSP00000258743,ENSP00000301633,ENSP00000323588	BIRC5,IL6,SOX2
Cellular Component (GO)
	#pathway ID	pathway description	observed gene count	false discovery rate	matching proteins in your network (IDs)	matching proteins in your network (labels)
	GO.0032133	chromosome passenger complex	3	1.38e-06	ENSP00000301633,ENSP00000316121,ENSP00000463999	AURKB,BIRC5,CDCA8
	GO.0030496	midbody	4	0.000208	ENSP00000301633,ENSP00000316121,ENSP00000378699,ENSP00000463999	AURKB,BIRC5,CDCA8,CDK1
	GO.0000775	chromosome, centromeric region	4	0.000291	ENSP00000301633,ENSP00000316121,ENSP00000357643,ENSP00000463999	AURKB,BIRC5,CDCA8,MKI67
	GO.0005876	spindle microtubule	3	0.000291	ENSP00000301633,ENSP00000378699,ENSP00000463999	AURKB,BIRC5,CDK1
	GO.0005896	interleukin-6 receptor complex	2	0.000291	ENSP00000258743,ENSP00000357470	IL6,IL6R
	GO.0005819	spindle	4	0.00155	ENSP00000301633,ENSP00000316121,ENSP00000378699,ENSP00000463999	AURKB,BIRC5,CDCA8,CDK1
	GO.0010369	chromocenter	2	0.00391	ENSP00000316121,ENSP00000463999	AURKB,CDCA8
	GO.0000793	condensed chromosome	3	0.0124	ENSP00000301633,ENSP00000357643,ENSP00000463999	AURKB,BIRC5,MKI67
	GO.0098687	chromosomal region	3	0.0193	ENSP00000301633,ENSP00000357643,ENSP00000463999	AURKB,BIRC5,MKI67
	GO.0031981	nuclear lumen	7	0.024	ENSP00000229307,ENSP00000301633,ENSP00000316121,ENSP00000323588,ENSP00000357643,ENSP00000378699,ENSP00000463999	AURKB,BIRC5,CDCA8,CDK1,MKI67,NANOG,SOX2
	GO.0043234	protein complex	7	0.05	ENSP00000258743,ENSP00000301633,ENSP00000316121,ENSP00000323588,ENSP00000357470,ENSP00000378699,ENSP00000463999	AURKB,BIRC5,CDCA8,CDK1,IL6,IL6R,SOX2
